# Supplementary material for: Prevalence of Potentially Inappropriate Medications in Drug Dispensing Data of Older Adults Living in Northwest Italy
Source: Pharmacy (Basel). 2025 Dec 15;13(6):184. doi: 10.3390/pharmacy13060184 (PMC12736479; doi:10.3390/pharmacy13060184)
Supplement: Supplementary file 1 [file pharmacy-13-00184-s001.zip]

Archive with 1 entries (1 files):
- pharmacy-3960768-supplementary.pdf
